# Supplementary material for: Characterization and Dynamics of the Gut Microbiota in Rice Fishes at Different Developmental Stages in Rice-Fish Coculture Systems
Source: Microorganisms. 2022 Nov 30;10(12):2373. doi: 10.3390/microorganisms10122373 (PMC9787495; doi:10.3390/microorganisms10122373)
Supplement: Supplementary file 1 [file microorganisms-10-02373-s001.zip]

Archive with 12 entries (12 files):
- Supplementary Figure S1.pdf
- Supplementary Figure S2.pdf
- Supplementary Figure S3.pdf
- Supplementary Table S1.pdf
- Supplementary Table S2.pdf
- Supplementary Table S3.pdf
- Supplementary Table S4.pdf
- Supplementary Table S5.pdf
- Supplementary Table S6.pdf
- Supplementary Table S7.pdf
- Supplementary Table S8.pdf
- Supplementary Table S9.pdf
